# Supplementary material for: Network Pharmacology and Molecular Docking Analysis Reveal Insights into the Molecular Mechanism of Shengma-Gegen Decoction on Monkeypox
Source: Pathogens. 2022 Nov 13;11(11):1342. doi: 10.3390/pathogens11111342 (PMC9692928; doi:10.3390/pathogens11111342)
Supplement: Supplementary file 1 [file pathogens-11-01342-s001.zip]

Archive with 7 entries (5 files):
- 27gene network/
- 27gene network/27-gene-network.txt
- 27gene network/type.txt
- 8 hub gene network/
- 8 hub gene network/8-gene-network.txt
- 8 hub gene network/type.txt
- supplymentary data.pdf
