# Supplementary material for: Network Pharmacology and Molecular Docking Analysis Reveal Insights into the Molecular Mechanism of Shengma-Gegen Decoction on Monkeypox
Source: Pathogens. 2022 Nov 13;11(11):1342. doi: 10.3390/pathogens11111342 (PMC9692928; doi:10.3390/pathogens11111342)
Supplement: Supplementary file 1 [file pathogens-11-01342-s001.zip › 27gene network/27-gene-network.txt]

MolId	Symbol
shengma	MOL000483
shengma	MOL001924
shengma	MOL005928
shengma	MOL012052
shengma	MOL012053
shengma	MOL012078
shengma	MOL000449
MOL012078	PTGS2
MOL012053	PTGS2
MOL012297	PTGS2
MOL012297	VEGFA
MOL012297	FOS
MOL012297	NFKBIA
MOL012297	NOS3
MOL012297	PLAT
MOL012053	KCNH2
MOL012052	PTGS2
MOL009720	PTGS2
MOL005928	PTGS2
MOL005928	ADRA2A
MOL005020	PTGS2
MOL005018	PTGS2
MOL005017	PTGS2
MOL005016	PTGS2
MOL005012	PTGS2
MOL005008	PTGS2
MOL005007	PTGS2
MOL005007	KCNH2
MOL005003	PTGS2
MOL005003	KCNH2
MOL005001	PTGS2
MOL005000	PTGS2
MOL004993	PTGS2
MOL004991	PTGS2
MOL004990	PTGS2
MOL004989	PTGS2
MOL004988	PTGS2
MOL004980	PTGS2
MOL004978	PTGS2
MOL004978	KCNH2
MOL004974	PTGS2
MOL004974	KCNH2
MOL004966	PTGS2
MOL004966	KCNH2
MOL004961	PTGS2
MOL004959	PTGS2
MOL004959	KCNH2
MOL004957	PTGS2
MOL004949	PTGS2
MOL004948	PTGS2
MOL004945	PTGS2
MOL004941	PTGS2
MOL004935	PTGS2
MOL004924	PTGS2
MOL004915	PTGS2
MOL004912	PTGS2
MOL004911	PTGS2
MOL004910	PTGS2
MOL004908	PTGS2
MOL004907	PTGS2
MOL004904	PTGS2
MOL004903	PTGS2
MOL004898	PTGS2
MOL004891	PTGS2
MOL004891	KCNH2
MOL004885	PTGS2
MOL004884	PTGS2
MOL004883	PTGS2
MOL004879	PTGS2
MOL004879	KCNH2
MOL004866	PTGS2
MOL004864	PTGS2
MOL004864	KCNH2
MOL004863	PTGS2
MOL004857	PTGS2
MOL004856	PTGS2
MOL004855	PTGS2
MOL004855	KCNH2
MOL004849	PTGS2
MOL004849	KCNH2
MOL004848	PTGS2
MOL004841	PTGS2
MOL004838	PTGS2
MOL004835	PTGS2
MOL004833	PTGS2
MOL004829	PTGS2
MOL004828	PTGS2
MOL004827	PTGS2
MOL004824	PTGS2
MOL004820	PTGS2
MOL004815	PTGS2
MOL004814	PTGS2
MOL004811	PTGS2
MOL004811	KCNH2
MOL004810	PTGS2
MOL004808	PTGS2
MOL004806	PTGS2
MOL004806	KCNH2
MOL004805	PTGS2
MOL004805	KCNH2
MOL004328	PTGS2
MOL004328	LDLR
MOL004328	UGT1A1
MOL003896	PTGS2
MOL003656	PTGS2
MOL002959	PTGS2
MOL002565	PTGS2
MOL002311	PTGS2
MOL001924	IL6
MOL001792	PTGS2
MOL001484	PTGS2
MOL000500	PTGS2
MOL000497	PTGS2
MOL000492	HAS2
MOL000492	PTGS2
MOL000483	PTGS2
MOL000449	ADRA2A
MOL000449	PLAU
MOL000449	PTGS2
MOL000422	HAS2
MOL000422	ICAM1
MOL000422	PTGS2
MOL000422	CYP3A4
MOL000417	PTGS2
MOL000390	IL6
MOL000390	PTGS2
MOL000390	CYP3A4
MOL000390	ICAM1
MOL000390	LDLR
MOL000390	VEGFA
MOL000390	FOS
MOL000390	CAV1
MOL000390	NOS3
MOL000392	PTGS2
MOL000358	PTGS2
MOL000358	KCNH2
MOL000354	PTGS2
MOL000239	PTGS2
MOL000098	PLAT
MOL000098	HAS2
MOL000098	PLAU
MOL000098	IGFBP3
MOL000098	FOS
MOL000098	ICAM1
MOL000098	IL1B
MOL000098	IL1A
MOL000098	EGF
MOL000098	NOS3
MOL000098	MYC
MOL000098	PTGS2
MOL000098	PLAT
MOL000098	VEGFA
MOL000098	CXCL2
MOL000098	IL6
MOL000098	CCL2
MOL000098	PRKCB
MOL000098	NFKBIA
MOL000098	COL3A1
MOL000098	CAV1
MOL000098	KCNH2
MOL000098	CYP3A4
MOL000098	HSF1
MOL000098	ABCG2
gegen	MOL012297
gegen	MOL000390
gegen	MOL009720
gegen	MOL000358
gegen	MOL000392
gegen	MOL002959
gancao	MOL000098
gancao	MOL000239
gancao	MOL000354
gancao	MOL000392
gancao	MOL000417
gancao	MOL000422
gancao	MOL000497
gancao	MOL000500
gancao	MOL001484
gancao	MOL001792
gancao	MOL002311
gancao	MOL002565
gancao	MOL003656
gancao	MOL003896
gancao	MOL004328
gancao	MOL004805
gancao	MOL004806
gancao	MOL004808
gancao	MOL004810
gancao	MOL004811
gancao	MOL004814
gancao	MOL004815
gancao	MOL004820
gancao	MOL004824
gancao	MOL004827
gancao	MOL004828
gancao	MOL004829
gancao	MOL004833
gancao	MOL004835
gancao	MOL004838
gancao	MOL004841
gancao	MOL004848
gancao	MOL004849
gancao	MOL004855
gancao	MOL004856
gancao	MOL004857
gancao	MOL004863
gancao	MOL004864
gancao	MOL004866
gancao	MOL004879
gancao	MOL004883
gancao	MOL004884
gancao	MOL004885
gancao	MOL004891
gancao	MOL004898
gancao	MOL004903
gancao	MOL004904
gancao	MOL004907
gancao	MOL004908
gancao	MOL004910
gancao	MOL004911
gancao	MOL004912
gancao	MOL004915
gancao	MOL004924
gancao	MOL004935
gancao	MOL004941
gancao	MOL004945
gancao	MOL004948
gancao	MOL004949
gancao	MOL004957
gancao	MOL004959
gancao	MOL004961
gancao	MOL004966
gancao	MOL004974
gancao	MOL004978
gancao	MOL004980
gancao	MOL004988
gancao	MOL004989
gancao	MOL004990
gancao	MOL004991
gancao	MOL004993
gancao	MOL005000
gancao	MOL005001
gancao	MOL005003
gancao	MOL005007
gancao	MOL005008
gancao	MOL005012
gancao	MOL005016
gancao	MOL005017
gancao	MOL005018
gancao	MOL005020
baisao	MOL000358
baisao	MOL000422
baisao	MOL000492
baisao	MOL001924
