# Supplementary material for: Network Pharmacology and Molecular Docking Analysis Reveal Insights into the Molecular Mechanism of Shengma-Gegen Decoction on Monkeypox
Source: Pathogens. 2022 Nov 13;11(11):1342. doi: 10.3390/pathogens11111342 (PMC9692928; doi:10.3390/pathogens11111342)
Supplement: Supplementary file 1 [file pathogens-11-01342-s001.zip › 27gene network/type.txt]

name	type
MOL000098	1
MOL000449	5
MOL000422	3
MOL000358	4
MOL000492	3
MOL001484	1
MOL001792	1
MOL002311	1
MOL000239	1
MOL002565	1
MOL000354	1
MOL003656	1
MOL003896	1
MOL000392	4
MOL000417	1
MOL004328	1
MOL004805	1
MOL004806	1
MOL004808	1
MOL004810	1
MOL004811	1
MOL004814	1
MOL004815	1
MOL004820	1
MOL004824	1
MOL004827	1
MOL004828	1
MOL004829	1
MOL004833	5
MOL004835	1
MOL004838	1
MOL004841	1
MOL004848	1
MOL004849	1
MOL004855	1
MOL004856	1
MOL004857	1
MOL004863	1
MOL004864	1
MOL004866	1
MOL004879	1
MOL004883	1
MOL004884	1
MOL004885	1
MOL012297	4
MOL000390	4
MOL009720	4
MOL001924	5
MOL004898	6
MOL004903	6
MOL004904	6
MOL004907	6
MOL004908	6
MOL004910	6
MOL004911	6
MOL004912	6
MOL004915	6
MOL004924	6
MOL004935	6
MOL004941	6
MOL004945	6
MOL004948	6
MOL004949	6
MOL004957	6
MOL004959	6
MOL004961	6
MOL004966	6
MOL000497	6
MOL004974	6
MOL004978	6
MOL004980	6
MOL004988	6
MOL004989	6
MOL004990	6
MOL004991	6
MOL004993	6
MOL000500	6
MOL005000	6
MOL005001	6
MOL005003	6
MOL005007	6
MOL005008	6
MOL005012	6
MOL005016	6
MOL005017	6
MOL005018	6
MOL005020	6
MOL002959	4
MOL012052	5
MOL012053	5
MOL012078	5
MOL000483	6
MOL005928	5
MOL004891	1
PLAT	8
PLAU	8
IGFBP3	8
FOS	8
ICAM1	8
IL1B	8
IL1A	8
EGF	8
NOS3	8
MYC	8
PTGS2	8
VEGFA	8
IL6	8
CCL2	8
PRKCB	8
NFKBIA	8
COL3A1	8
LDLR	8
CAV1	8
KCNH2	8
UGT1A1	8
CYP3A4	8
HSF1	8
ABCG2	8
CXCL2	8
HAS2	8
ADRA2A	8
gancao	9
shengma	9
baisao	9
gegen	9
