# Supplementary material for: Network Pharmacology and Molecular Docking Analysis Reveal Insights into the Molecular Mechanism of Shengma-Gegen Decoction on Monkeypox
Source: Pathogens. 2022 Nov 13;11(11):1342. doi: 10.3390/pathogens11111342 (PMC9692928; doi:10.3390/pathogens11111342)
Supplement: Supplementary file 1 [file pathogens-11-01342-s001.zip › 8 hub gene network/type.txt]

name	type
MOL012297	4
MOL000390	4
MOL009720	4
MOL005928	5
MOL000098	1
MOL000449	5
MOL000422	3
MOL000358	4
MOL000492	3
MOL001484	1
MOL001792	1
MOL002311	1
MOL000239	1
MOL002565	1
MOL000354	1
MOL003656	1
MOL003896	1
MOL000392	4
MOL000417	1
MOL004328	1
MOL004805	1
MOL004806	1
MOL004808	1
MOL004810	1
MOL004811	1
MOL004814	1
MOL004815	1
MOL004820	1
MOL004824	1
MOL004827	1
MOL004828	1
MOL004829	1
MOL004833	1
MOL004835	1
MOL004838	1
MOL004841	1
MOL004848	1
MOL004849	1
MOL004855	7
MOL004856	7
MOL004857	7
MOL004863	7
MOL004864	7
MOL004866	7
MOL004879	7
MOL004883	7
MOL004884	7
MOL004885	7
MOL004891	7
MOL004898	7
MOL004903	7
MOL004904	7
MOL004907	7
MOL004908	7
MOL004910	7
MOL004911	7
MOL004912	7
MOL004915	7
MOL004924	7
MOL004935	7
MOL004941	7
MOL004945	7
MOL004948	7
MOL004949	7
MOL004957	7
MOL004959	7
MOL004961	7
MOL004966	7
MOL000497	7
MOL004974	7
MOL004978	7
MOL004980	7
MOL004988	7
MOL004989	7
MOL004990	7
MOL004991	7
MOL004993	7
MOL000500	7
MOL005000	7
MOL005001	7
MOL005003	7
MOL005007	7
MOL005008	7
MOL005012	7
MOL005016	7
MOL005017	7
MOL005018	7
MOL005020	7
MOL002959	4
MOL012052	5
MOL012053	5
MOL012078	5
MOL000483	5
MOL001924	5
FOS	8
IL6	8
VEGFA	8
IL1B	8
EGF	8
ICAM1	8
CCL2	8
PTGS2	8
baisao	9
gegen	9
gancao	9
shengma	9
